# Supplementary material for: Two new species of the millipede genus Plusioglyphiulus Silvestri, 1923 from Cambodia (Diplopoda, Spirostreptida)
Source: Zookeys. 2020 Jun 4;938:137–51. doi: 10.3897/zookeys.938.51234 (PMC7289900; doi:10.3897/zookeys.938.51234)
Supplement: XML Treatment for Plusioglyphiulus dubius [file zookeys.938.51234-treatment1.xml]

<!DOCTYPE tp:taxon-treatment
  PUBLIC "-//TaxonX//DTD Taxonomic Treatment Publishing DTD v0 20100105//EN" "tax-treatment-NSO.dtd">
<tp:taxon-treatment xmlns:tp="http://www.plazi.org/taxpub"><tp:treatment-meta><kwd-group><label>Taxon classification</label><kwd><named-content xmlns:xlink="http://www.w3.org/1999/xlink" content-type="kingdom">Animalia</named-content></kwd><kwd><named-content xmlns:xlink="http://www.w3.org/1999/xlink" content-type="order">Spirostreptida</named-content></kwd><kwd><named-content xmlns:xlink="http://www.w3.org/1999/xlink" content-type="family">Cambalopsidae</named-content></kwd></kwd-group><mixed-citation publication-type="journal"><person-group><name><surname>Likhitrakarn</surname><given-names>Natdanai</given-names></name><name><surname>Golovatch</surname><given-names>Sergei I.</given-names></name><name><surname>Thach</surname><given-names>Phanara</given-names></name><name><surname>Chhuoy</surname><given-names>Samol</given-names></name><name><surname>Ngor</surname><given-names>Peng Bun</given-names></name><name><surname>Srisonchai</surname><given-names>Ruttapon</given-names></name><name><surname>Sutcharit</surname><given-names>Chirasak</given-names></name><name><surname>Panha</surname><given-names>Somsak</given-names></name></person-group><article-title>Two new species of the millipede genus <italic><tp:taxon-name><tp:taxon-name-part taxon-name-part-type="genus" reg="Plusioglyphiulus">Plusioglyphiulus</tp:taxon-name-part></tp:taxon-name></italic> Silvestri, 1923 from Cambodia (<tp:taxon-name><tp:taxon-name-part taxon-name-part-type="class">Diplopoda</tp:taxon-name-part></tp:taxon-name>, <tp:taxon-name><tp:taxon-name-part taxon-name-part-type="order">Spirostreptida</tp:taxon-name-part></tp:taxon-name>)</article-title><source>Zookeys</source><day>04</day><month>6</month><year>2020</year><volume>938</volume><fpage>137</fpage><lpage>151</lpage><pub-id pub-id-type="doi">10.3897/zookeys.938.51234</pub-id></mixed-citation></tp:treatment-meta><tp:nomenclature><tp:taxon-name><object-id xmlns:xlink="http://www.w3.org/1999/xlink" content-type="arpha" xlink:type="simple">B78BB495-DCE1-5D28-A998-ABC877093E93</object-id>
              <tp:taxon-name-part taxon-name-part-type="genus" reg="Plusioglyphiulus">Plusioglyphiulus</tp:taxon-name-part>
              <tp:taxon-name-part taxon-name-part-type="species" reg="dubius">dubius</tp:taxon-name-part>
            </tp:taxon-name><tp:taxon-authority>(Attems, 1938)</tp:taxon-authority><tp:nomenclature-citation-list><tp:nomenclature-citation><tp:taxon-name>
                  <tp:taxon-name-part taxon-name-part-type="genus" reg="Glyphiulus">Glyphiulus</tp:taxon-name-part> <tp:taxon-name-part taxon-name-part-type="species" reg="dubius">dubius</tp:taxon-name-part></tp:taxon-name><comment>Attems, 1938: 272.</comment></tp:nomenclature-citation><tp:nomenclature-citation><tp:taxon-name>
                  <tp:taxon-name-part taxon-name-part-type="genus" reg="Plusioglyphiulus">Plusioglyphiulus</tp:taxon-name-part> <tp:taxon-name-part taxon-name-part-type="species" reg="dubius">dubius</tp:taxon-name-part></tp:taxon-name><comment>-Mauriès, 1970: 510; 1983: 272; <xref ref-type="bibr" rid="B14">Hoffman 1977</xref>: 175; <xref ref-type="bibr" rid="B15">Jeekel 2004</xref>: 57; <xref ref-type="bibr" rid="B11">Golovatch et al. 2009</xref>: 74; <xref ref-type="bibr" rid="B12">2011</xref>: 4; <xref ref-type="bibr" rid="B17">Likhitrakarn et al. 2015</xref>: 179.</comment></tp:nomenclature-citation></tp:nomenclature-citation-list></tp:nomenclature><tp:treatment-sec sec-type="remarks" id="SECID0EBLAC"><title>Remarks.</title><p><xref ref-type="bibr" rid="B1">Attems (1938)</xref> described this species as <italic><tp:taxon-name><tp:taxon-name-part taxon-name-part-type="genus" reg="Glyphiulus">Glyphiulus</tp:taxon-name-part> <tp:taxon-name-part taxon-name-part-type="species" reg="dubius">dubius</tp:taxon-name-part></tp:taxon-name></italic>, based on a single female (holotype) collected at Angkor, Cambodia. <xref ref-type="bibr" rid="B20">Mauriès (1983)</xref> regarded this species as being very similar to <italic><tp:taxon-name><tp:taxon-name-part taxon-name-part-type="genus" reg="Plusioglyphiulus">P.</tp:taxon-name-part> <tp:taxon-name-part taxon-name-part-type="species" reg="boutini">boutini</tp:taxon-name-part></tp:taxon-name></italic> Mauriès, 1970. The major difference is that <italic><tp:taxon-name><tp:taxon-name-part taxon-name-part-type="genus" reg="Plusioglyphiulus">P.</tp:taxon-name-part> <tp:taxon-name-part taxon-name-part-type="species" reg="dubius">dubius</tp:taxon-name-part></tp:taxon-name></italic> has dorsal crests divided into three tubercles starting with body segment 6, vs body segment 7 in <italic><tp:taxon-name><tp:taxon-name-part taxon-name-part-type="genus" reg="Plusioglyphiulus">P.</tp:taxon-name-part> <tp:taxon-name-part taxon-name-part-type="species" reg="boutini">boutini</tp:taxon-name-part></tp:taxon-name></italic>. However, the status of the species is still doubtful, as the gonopodal structure remains unknown. <xref ref-type="bibr" rid="B14">Hoffman (1977)</xref> called for a search of male topotypes to clarify the species’ identity.</p></tp:treatment-sec><ref-list><ref id="B14"><mixed-citation xmlns:xlink="http://www.w3.org/1999/xlink" xlink:type="simple"><person-group><name name-style="western"><surname>Hoffman</surname><given-names>RL</given-names></name></person-group> (<year>1977</year>) <article-title><tp:taxon-name><tp:taxon-name-part taxon-name-part-type="class">Diplopoda</tp:taxon-name-part></tp:taxon-name> from Malayan caves, collected by M. Pierre Strinati.</article-title><source>Revue Suisse de Zoologie</source><volume>84</volume>(<issue>3</issue>): <fpage>699</fpage>–<lpage>719</lpage>. <ext-link xlink:type="simple" ext-link-type="doi" xlink:href="10.5962/bhl.part.91419">https://doi.org/10.5962/bhl.part.91419</ext-link></mixed-citation></ref><ref id="B15"><mixed-citation xmlns:xlink="http://www.w3.org/1999/xlink" xlink:type="simple"><person-group><name name-style="western"><surname>Jeekel</surname><given-names>CAW</given-names></name></person-group> (<year>2004</year>) <article-title>A bibliographic catalogue of the «<tp:taxon-name><tp:taxon-name-part taxon-name-part-type="superfamily">Cambaloidea</tp:taxon-name-part></tp:taxon-name>» (<tp:taxon-name><tp:taxon-name-part taxon-name-part-type="class">Diplopoda</tp:taxon-name-part></tp:taxon-name>, <tp:taxon-name><tp:taxon-name-part taxon-name-part-type="order">Spirostreptida</tp:taxon-name-part></tp:taxon-name>).</article-title><source>Myriapod Memoranda</source><volume>7</volume>: <fpage>43</fpage>–<lpage>109</lpage>.</mixed-citation></ref><ref id="B11"><mixed-citation xmlns:xlink="http://www.w3.org/1999/xlink" xlink:type="simple"><person-group><name name-style="western"><surname>Golovatch</surname><given-names>SI</given-names></name><name name-style="western"><surname>Geoffroy</surname><given-names>JJ</given-names></name><name name-style="western"><surname>Mauriès</surname><given-names>JP</given-names></name><name name-style="western"><surname>VandenSpiegel</surname><given-names>D</given-names></name></person-group> (<year>2009</year>) <article-title>Review of the millipede genus <italic><tp:taxon-name><tp:taxon-name-part taxon-name-part-type="genus">Plusioglyphiulus</tp:taxon-name-part></tp:taxon-name></italic> Silvestri, 1923, with descriptions of new species from Southeast Asia (<tp:taxon-name><tp:taxon-name-part taxon-name-part-type="class">Diplopoda</tp:taxon-name-part></tp:taxon-name>, <tp:taxon-name><tp:taxon-name-part taxon-name-part-type="order">Spirostreptida</tp:taxon-name-part></tp:taxon-name>, <tp:taxon-name><tp:taxon-name-part taxon-name-part-type="family">Cambalopsidae</tp:taxon-name-part></tp:taxon-name>).</article-title><source>Zoosystema</source><volume>31</volume>(<issue>1</issue>): <fpage>71</fpage>–<lpage>116</lpage>. <ext-link xlink:type="simple" ext-link-type="doi" xlink:href="10.5252/z2009n1a5">https://doi.org/10.5252/z2009n1a5</ext-link></mixed-citation></ref><ref id="B12"><mixed-citation xmlns:xlink="http://www.w3.org/1999/xlink" xlink:type="simple"><person-group><name name-style="western"><surname>Golovatch</surname><given-names>SI</given-names></name><name name-style="western"><surname>Geoffroy</surname><given-names>JJ</given-names></name><name name-style="western"><surname>Mauriès</surname><given-names>JP</given-names></name><name name-style="western"><surname>VandenSpiegel</surname><given-names>D</given-names></name></person-group> (<year>2011</year>) <article-title>The millipede genus <italic><tp:taxon-name><tp:taxon-name-part taxon-name-part-type="genus">Plusioglyphiulus</tp:taxon-name-part></tp:taxon-name></italic> Silvestri, 1923 in Thailand (<tp:taxon-name><tp:taxon-name-part taxon-name-part-type="class">Diplopoda</tp:taxon-name-part></tp:taxon-name>: <tp:taxon-name><tp:taxon-name-part taxon-name-part-type="order">Spirostreptida</tp:taxon-name-part></tp:taxon-name>: <tp:taxon-name><tp:taxon-name-part taxon-name-part-type="family">Cambalopsidae</tp:taxon-name-part></tp:taxon-name>).</article-title><source>Zootaxa</source><volume>2840</volume>: <fpage>1</fpage>–<lpage>63</lpage>. <ext-link xlink:type="simple" ext-link-type="doi" xlink:href="10.11646/zootaxa.2940.1.1">https://doi.org/10.11646/zootaxa.2940.1.1</ext-link></mixed-citation></ref><ref id="B17"><mixed-citation xmlns:xlink="http://www.w3.org/1999/xlink" xlink:type="simple"><person-group><name name-style="western"><surname>Likhitrakarn</surname><given-names>N</given-names></name><name name-style="western"><surname>Golovatch</surname><given-names>SI</given-names></name><name name-style="western"><surname>Panha</surname><given-names>S</given-names></name></person-group> (<year>2015</year>) <article-title>A checklist of the millipedes (<tp:taxon-name><tp:taxon-name-part taxon-name-part-type="class">Diplopoda</tp:taxon-name-part></tp:taxon-name>) of Cambodia.</article-title><source>Zootaxa</source><volume>3973</volume>(<issue>1</issue>): <fpage>175</fpage>–<lpage>184</lpage>. <ext-link xlink:type="simple" ext-link-type="doi" xlink:href="10.11646/zootaxa.3973.1.7">https://doi.org/10.11646/zootaxa.3973.1.7</ext-link></mixed-citation></ref><ref id="B1"><mixed-citation xmlns:xlink="http://www.w3.org/1999/xlink" xlink:type="simple"><person-group><name name-style="western"><surname>Attems</surname><given-names>C</given-names></name></person-group> (<year>1938</year>) <article-title>Die von Dr. C. Dawydoff in Französisch Indochina gesammelten Myriopoden. Mémoires du Muséum National d’Histoire Naturelle, n.s.</article-title><volume>6</volume>(<issue>2</issue>): <fpage>187</fpage>–<lpage>353</lpage>.</mixed-citation></ref><ref id="B20"><mixed-citation xmlns:xlink="http://www.w3.org/1999/xlink" xlink:type="simple"><person-group><name name-style="western"><surname>Mauriès</surname><given-names>JP</given-names></name></person-group> (<year>1983</year>) Cambalides nouveaux et peu connus ďAsie, ďAmérique et ďOcéanie. I. <tp:taxon-name><tp:taxon-name-part taxon-name-part-type="family">Cambalidae</tp:taxon-name-part></tp:taxon-name> et <tp:taxon-name><tp:taxon-name-part taxon-name-part-type="family">Cambalopsidae</tp:taxon-name-part></tp:taxon-name> (<tp:taxon-name><tp:taxon-name-part taxon-name-part-type="subphylum">Myriapoda</tp:taxon-name-part></tp:taxon-name>, <tp:taxon-name><tp:taxon-name-part taxon-name-part-type="class">Diplopoda</tp:taxon-name-part></tp:taxon-name>). Bulletin du Muséum national ďHistoire naturelle, 4e série, Section A, Zoologie 5(1): 247–276.</mixed-citation></ref></ref-list></tp:taxon-treatment>
