# Supplementary material for: Two new species of the millipede genus Plusioglyphiulus Silvestri, 1923 from Cambodia (Diplopoda, Spirostreptida)
Source: Zookeys. 2020 Jun 4;938:137–51. doi: 10.3897/zookeys.938.51234 (PMC7289900; doi:10.3897/zookeys.938.51234)
Supplement: XML Treatment for Plusioglyphiulus boutini [file zookeys.938.51234-treatment2.xml]

<!DOCTYPE tp:taxon-treatment
  PUBLIC "-//TaxonX//DTD Taxonomic Treatment Publishing DTD v0 20100105//EN" "tax-treatment-NSO.dtd">
<tp:taxon-treatment xmlns:tp="http://www.plazi.org/taxpub"><tp:treatment-meta><kwd-group><label>Taxon classification</label><kwd><named-content xmlns:xlink="http://www.w3.org/1999/xlink" content-type="kingdom">Animalia</named-content></kwd><kwd><named-content xmlns:xlink="http://www.w3.org/1999/xlink" content-type="order">Spirostreptida</named-content></kwd><kwd><named-content xmlns:xlink="http://www.w3.org/1999/xlink" content-type="family">Cambalopsidae</named-content></kwd></kwd-group><mixed-citation publication-type="journal"><person-group><name><surname>Likhitrakarn</surname><given-names>Natdanai</given-names></name><name><surname>Golovatch</surname><given-names>Sergei I.</given-names></name><name><surname>Thach</surname><given-names>Phanara</given-names></name><name><surname>Chhuoy</surname><given-names>Samol</given-names></name><name><surname>Ngor</surname><given-names>Peng Bun</given-names></name><name><surname>Srisonchai</surname><given-names>Ruttapon</given-names></name><name><surname>Sutcharit</surname><given-names>Chirasak</given-names></name><name><surname>Panha</surname><given-names>Somsak</given-names></name></person-group><article-title>Two new species of the millipede genus <italic><tp:taxon-name><tp:taxon-name-part taxon-name-part-type="genus" reg="Plusioglyphiulus">Plusioglyphiulus</tp:taxon-name-part></tp:taxon-name></italic> Silvestri, 1923 from Cambodia (<tp:taxon-name><tp:taxon-name-part taxon-name-part-type="class">Diplopoda</tp:taxon-name-part></tp:taxon-name>, <tp:taxon-name><tp:taxon-name-part taxon-name-part-type="order">Spirostreptida</tp:taxon-name-part></tp:taxon-name>)</article-title><source>Zookeys</source><day>04</day><month>6</month><year>2020</year><volume>938</volume><fpage>137</fpage><lpage>151</lpage><pub-id pub-id-type="doi">10.3897/zookeys.938.51234</pub-id></mixed-citation></tp:treatment-meta><tp:nomenclature><tp:taxon-name><object-id xmlns:xlink="http://www.w3.org/1999/xlink" content-type="arpha" xlink:type="simple">B79616EB-D873-5EED-83A5-1D8D98A85D50</object-id>
              <tp:taxon-name-part taxon-name-part-type="genus" reg="Plusioglyphiulus">Plusioglyphiulus</tp:taxon-name-part>
              <tp:taxon-name-part taxon-name-part-type="species" reg="boutini">boutini</tp:taxon-name-part>
            </tp:taxon-name><tp:taxon-authority>Mauriès, 1970</tp:taxon-authority><xref ref-type="fig" rid="F1">Figure 1A</xref><tp:nomenclature-citation-list><tp:nomenclature-citation><tp:taxon-name>
                  <tp:taxon-name-part taxon-name-part-type="genus" reg="Plusioglyphiulus">Plusioglyphiulus</tp:taxon-name-part> <tp:taxon-name-part taxon-name-part-type="species" reg="boutini">boutini</tp:taxon-name-part></tp:taxon-name><comment>Mauriès, 1970: 509.</comment></tp:nomenclature-citation><tp:nomenclature-citation><tp:taxon-name>
                  <tp:taxon-name-part taxon-name-part-type="genus" reg="Plusioglyphiulus">Plusioglyphiulus</tp:taxon-name-part> <tp:taxon-name-part taxon-name-part-type="species" reg="boutini">boutini</tp:taxon-name-part></tp:taxon-name><comment>-Hoffman, 1977: 715; <xref ref-type="bibr" rid="B20">Mauriès 1983</xref>: 272; <xref ref-type="bibr" rid="B3">Boutin 2001</xref>: 1760; <xref ref-type="bibr" rid="B15">Jeekel 2004</xref>: 57; <xref ref-type="bibr" rid="B11">Golovatch et al. 2009</xref>: 72; <xref ref-type="bibr" rid="B12">2011</xref>: 4; <xref ref-type="bibr" rid="B17">Likhitrakarn et al. 2015</xref>: 179.</comment></tp:nomenclature-citation></tp:nomenclature-citation-list></tp:nomenclature><tp:treatment-sec sec-type="material" id="SECID0EZPAC"><title>Material examined.</title><p>4 ♂, 5 ♀ (<named-content xmlns:xlink="http://www.w3.org/1999/xlink" content-type="dwc:institutional_code" xlink:type="simple">CUMZ</named-content>-CAM185), Cambodia, Kampot Province, Kampong Trach, Phnom Kampong Trach Cave Temple (locality code C043), 510 m, <named-content xmlns:xlink="http://www.w3.org/1999/xlink" content-type="dwc:verbatimCoordinates" xlink:type="simple"><named-content content-type="geo-json" specific-use="{&#34;type&#34;:&#34;Point&#34;,&#34;coordinates&#34;:[104.468333,10.567222]}" id="NCID0EIAAE" xlink:type="simple">10°34'2"N, 104°28'6"E</named-content></named-content>, 15.09.2019, leg. E. Jeratthitikul and R. Srisonchai. 5 ♂ (<named-content xmlns:xlink="http://www.w3.org/1999/xlink" content-type="dwc:institutional_code" xlink:type="simple">CUMZ</named-content>-CAM184), Cambodia, Kampot Province, Banteay Meas, Prasat Phnom Totong Temple (locality code C042), 510 m, <named-content xmlns:xlink="http://www.w3.org/1999/xlink" content-type="dwc:verbatimCoordinates" xlink:type="simple"><named-content content-type="geo-json" specific-use="{&#34;type&#34;:&#34;Point&#34;,&#34;coordinates&#34;:[104.522500,10.696944]}" id="NCID0EVAAE" xlink:type="simple">10°41'49"N, 104°31'21"E</named-content></named-content>, 15.09.2019, leg. E. Jeratthitikul and R. Srisonchai.</p></tp:treatment-sec><tp:treatment-sec sec-type="Descriptive notes" id="SECID0E1AAE"><title>Descriptive notes.</title><p><bold><italic>Length</italic></bold> of adult 24.3–37.2 mm (♂) or 31.2–38.5 mm (♀); width of midbody 1.3–1.7 mm (♂) or 1.4–1.9 mm (♀).</p><p><bold><italic>Coloration</italic></bold> of live animals light brown to light yellow-brown (Fig. <xref ref-type="fig" rid="F1">1A</xref>) with lighter anterior and posterior parts of body; antennae, venter and legs light yellowish; coloration in alcohol, after six months of preservation, uniformly red brownish to dark brown, dorsal crests and porosteles usually dark brownish. Antennae and venter yellow brownish to brownish. Eyes brown to blackish.</p><fig id="F1" position="float" orientation="portrait"><object-id xmlns:xlink="http://www.w3.org/1999/xlink" content-type="doi" xlink:type="simple">10.3897/zookeys.938.51234.figure1</object-id><object-id xmlns:xlink="http://www.w3.org/1999/xlink" content-type="arpha" xlink:type="simple">FC3A92C2-394A-50C4-9026-6E5231331F6E</object-id><label>Figure 1.</label><caption><p>Habitus, live coloration <bold>A</bold><italic><tp:taxon-name><tp:taxon-name-part taxon-name-part-type="genus" reg="Plusioglyphiulus">Plusioglyphiulus</tp:taxon-name-part> <tp:taxon-name-part taxon-name-part-type="species" reg="boutini">boutini</tp:taxon-name-part></tp:taxon-name></italic> Mauriès, 1970, ♂ from Prasat Phnom Totong Temple <bold>B</bold><italic><tp:taxon-name><tp:taxon-name-part taxon-name-part-type="genus" reg="Plusioglyphiulus">Plusioglyphiulus</tp:taxon-name-part> <tp:taxon-name-part taxon-name-part-type="species" reg="biserratus">biserratus</tp:taxon-name-part></tp:taxon-name></italic> sp. nov., ♀ paratype <bold>C</bold><italic><tp:taxon-name><tp:taxon-name-part taxon-name-part-type="genus" reg="Plusioglyphiulus">Plusioglyphiulus</tp:taxon-name-part> <tp:taxon-name-part taxon-name-part-type="species" reg="khmer">khmer</tp:taxon-name-part></tp:taxon-name></italic> sp. nov., ♂ paratype. All pictures by R. Srisonchai, not taken to scale.</p></caption><graphic xmlns:xlink="http://www.w3.org/1999/xlink" xlink:href="zookeys-938-137-g001.jpg" position="float" orientation="portrait" xlink:type="simple" id="oo_418283.jpg"><uri content-type="original_file" xlink:type="simple">https://binary.pensoft.net/fig/418283</uri></graphic></fig><p><bold><italic>Adult body</italic></bold> with 54–66p+2–4a+T (♂) or 57–65p+1–4a+T (♀). Eye patches transversely ovoid, with 6–11 flat ommatidia arranged in three longitudinal rows. Clypeus with three teeth anteromedially. Carinotaxic formula of collum: 1a/(t)+2p/(t)/(t)+3p/(t)+4p/(t)/(t)/t/t+ta/t+5p/t/(t)/t/t/t+<abbrev xmlns:xlink="http://www.w3.org/1999/xlink" xlink:title="paramedian process" id="ABBRID0ELDAE" xlink:type="simple">pp</abbrev>/t/(t)/t/t+ta/t+m/m.</p></tp:treatment-sec><tp:treatment-sec sec-type="remarks" id="SECID0EPDAE"><title>Remarks.</title><p>The new specimens fully agree with the original description (<xref ref-type="bibr" rid="B19">Mauriès 1970</xref>), which was sufficiently detailed and beautifully illustrated. Instead, we only present a few notes on variation and a new illustration (Fig. <xref ref-type="fig" rid="F1">1A</xref>) to show coloration based on live material.</p><p>This species was originally described from near Kampong Trach, 10.554N, 104.471E, Kampot Province, Cambodia (<xref ref-type="bibr" rid="B19">Mauriès 1970</xref>). The new material was taken from the Phnom Kampong Trach Cave and Prasat Phnom Totong Temple, both situated approximately 17 km away from the type locality.</p></tp:treatment-sec><ref-list><ref id="B20"><mixed-citation xmlns:xlink="http://www.w3.org/1999/xlink" xlink:type="simple"><person-group><name name-style="western"><surname>Mauriès</surname><given-names>JP</given-names></name></person-group> (<year>1983</year>) Cambalides nouveaux et peu connus ďAsie, ďAmérique et ďOcéanie. I. <tp:taxon-name><tp:taxon-name-part taxon-name-part-type="family">Cambalidae</tp:taxon-name-part></tp:taxon-name> et <tp:taxon-name><tp:taxon-name-part taxon-name-part-type="family">Cambalopsidae</tp:taxon-name-part></tp:taxon-name> (<tp:taxon-name><tp:taxon-name-part taxon-name-part-type="subphylum">Myriapoda</tp:taxon-name-part></tp:taxon-name>, <tp:taxon-name><tp:taxon-name-part taxon-name-part-type="class">Diplopoda</tp:taxon-name-part></tp:taxon-name>). Bulletin du Muséum national ďHistoire naturelle, 4e série, Section A, Zoologie 5(1): 247–276.</mixed-citation></ref><ref id="B3"><mixed-citation xmlns:xlink="http://www.w3.org/1999/xlink" xlink:type="simple"><person-group><name name-style="western"><surname>Boutin</surname><given-names>C</given-names></name></person-group> (<year>2001</year>) <article-title>Cambodge.</article-title> In: <person-group><name name-style="western"><surname>Juberthie</surname><given-names>C</given-names></name><name name-style="western"><surname>Decu</surname><given-names>V</given-names></name></person-group> (<role>Eds</role>) <issue-title>Encyclopaedia Biospeologica (Vol.</issue-title><source>3). Société Internationale de Biospéologie, Moulis</source>, <fpage>1755</fpage>–<lpage>1762</lpage>.</mixed-citation></ref><ref id="B15"><mixed-citation xmlns:xlink="http://www.w3.org/1999/xlink" xlink:type="simple"><person-group><name name-style="western"><surname>Jeekel</surname><given-names>CAW</given-names></name></person-group> (<year>2004</year>) <article-title>A bibliographic catalogue of the «<tp:taxon-name><tp:taxon-name-part taxon-name-part-type="superfamily">Cambaloidea</tp:taxon-name-part></tp:taxon-name>» (<tp:taxon-name><tp:taxon-name-part taxon-name-part-type="class">Diplopoda</tp:taxon-name-part></tp:taxon-name>, <tp:taxon-name><tp:taxon-name-part taxon-name-part-type="order">Spirostreptida</tp:taxon-name-part></tp:taxon-name>).</article-title><source>Myriapod Memoranda</source><volume>7</volume>: <fpage>43</fpage>–<lpage>109</lpage>.</mixed-citation></ref><ref id="B11"><mixed-citation xmlns:xlink="http://www.w3.org/1999/xlink" xlink:type="simple"><person-group><name name-style="western"><surname>Golovatch</surname><given-names>SI</given-names></name><name name-style="western"><surname>Geoffroy</surname><given-names>JJ</given-names></name><name name-style="western"><surname>Mauriès</surname><given-names>JP</given-names></name><name name-style="western"><surname>VandenSpiegel</surname><given-names>D</given-names></name></person-group> (<year>2009</year>) <article-title>Review of the millipede genus <italic><tp:taxon-name><tp:taxon-name-part taxon-name-part-type="genus">Plusioglyphiulus</tp:taxon-name-part></tp:taxon-name></italic> Silvestri, 1923, with descriptions of new species from Southeast Asia (<tp:taxon-name><tp:taxon-name-part taxon-name-part-type="class">Diplopoda</tp:taxon-name-part></tp:taxon-name>, <tp:taxon-name><tp:taxon-name-part taxon-name-part-type="order">Spirostreptida</tp:taxon-name-part></tp:taxon-name>, <tp:taxon-name><tp:taxon-name-part taxon-name-part-type="family">Cambalopsidae</tp:taxon-name-part></tp:taxon-name>).</article-title><source>Zoosystema</source><volume>31</volume>(<issue>1</issue>): <fpage>71</fpage>–<lpage>116</lpage>. <ext-link xlink:type="simple" ext-link-type="doi" xlink:href="10.5252/z2009n1a5">https://doi.org/10.5252/z2009n1a5</ext-link></mixed-citation></ref><ref id="B12"><mixed-citation xmlns:xlink="http://www.w3.org/1999/xlink" xlink:type="simple"><person-group><name name-style="western"><surname>Golovatch</surname><given-names>SI</given-names></name><name name-style="western"><surname>Geoffroy</surname><given-names>JJ</given-names></name><name name-style="western"><surname>Mauriès</surname><given-names>JP</given-names></name><name name-style="western"><surname>VandenSpiegel</surname><given-names>D</given-names></name></person-group> (<year>2011</year>) <article-title>The millipede genus <italic><tp:taxon-name><tp:taxon-name-part taxon-name-part-type="genus">Plusioglyphiulus</tp:taxon-name-part></tp:taxon-name></italic> Silvestri, 1923 in Thailand (<tp:taxon-name><tp:taxon-name-part taxon-name-part-type="class">Diplopoda</tp:taxon-name-part></tp:taxon-name>: <tp:taxon-name><tp:taxon-name-part taxon-name-part-type="order">Spirostreptida</tp:taxon-name-part></tp:taxon-name>: <tp:taxon-name><tp:taxon-name-part taxon-name-part-type="family">Cambalopsidae</tp:taxon-name-part></tp:taxon-name>).</article-title><source>Zootaxa</source><volume>2840</volume>: <fpage>1</fpage>–<lpage>63</lpage>. <ext-link xlink:type="simple" ext-link-type="doi" xlink:href="10.11646/zootaxa.2940.1.1">https://doi.org/10.11646/zootaxa.2940.1.1</ext-link></mixed-citation></ref><ref id="B17"><mixed-citation xmlns:xlink="http://www.w3.org/1999/xlink" xlink:type="simple"><person-group><name name-style="western"><surname>Likhitrakarn</surname><given-names>N</given-names></name><name name-style="western"><surname>Golovatch</surname><given-names>SI</given-names></name><name name-style="western"><surname>Panha</surname><given-names>S</given-names></name></person-group> (<year>2015</year>) <article-title>A checklist of the millipedes (<tp:taxon-name><tp:taxon-name-part taxon-name-part-type="class">Diplopoda</tp:taxon-name-part></tp:taxon-name>) of Cambodia.</article-title><source>Zootaxa</source><volume>3973</volume>(<issue>1</issue>): <fpage>175</fpage>–<lpage>184</lpage>. <ext-link xlink:type="simple" ext-link-type="doi" xlink:href="10.11646/zootaxa.3973.1.7">https://doi.org/10.11646/zootaxa.3973.1.7</ext-link></mixed-citation></ref><ref id="B19"><mixed-citation xmlns:xlink="http://www.w3.org/1999/xlink" xlink:type="simple"><person-group><name name-style="western"><surname>Mauriès</surname><given-names>JP</given-names></name></person-group> (<year>1970</year>) Examen des types des genres <italic><tp:taxon-name><tp:taxon-name-part taxon-name-part-type="genus">Cambalomorpha</tp:taxon-name-part></tp:taxon-name></italic> et <italic><tp:taxon-name><tp:taxon-name-part taxon-name-part-type="genus">Cambalopsis</tp:taxon-name-part></tp:taxon-name></italic> Pocock, 1895. Essai de classification des <tp:taxon-name><tp:taxon-name-part taxon-name-part-type="subfamily">Glyphiulinae</tp:taxon-name-part></tp:taxon-name> Verhoeff, 1936 (<tp:taxon-name><tp:taxon-name-part taxon-name-part-type="class">Diplopoda</tp:taxon-name-part></tp:taxon-name>, <tp:taxon-name><tp:taxon-name-part taxon-name-part-type="suborder">Cambalidea</tp:taxon-name-part></tp:taxon-name>). Bulletin du Muséum national ďHistoire naturelle, 2<sup>e</sup> série 42(3): 509–519.</mixed-citation></ref></ref-list></tp:taxon-treatment>
