# Supplementary material for: Two new species of the millipede genus Plusioglyphiulus Silvestri, 1923 from Cambodia (Diplopoda, Spirostreptida)
Source: Zookeys. 2020 Jun 4;938:137–51. doi: 10.3897/zookeys.938.51234 (PMC7289900; doi:10.3897/zookeys.938.51234)
Supplement: XML Treatment for Plusioglyphiulus biserratus [file zookeys.938.51234-treatment3.xml]

<!DOCTYPE tp:taxon-treatment
  PUBLIC "-//TaxonX//DTD Taxonomic Treatment Publishing DTD v0 20100105//EN" "tax-treatment-NSO.dtd">
<tp:taxon-treatment xmlns:tp="http://www.plazi.org/taxpub"><tp:treatment-meta><kwd-group><label>Taxon classification</label><kwd><named-content xmlns:xlink="http://www.w3.org/1999/xlink" content-type="kingdom">Animalia</named-content></kwd><kwd><named-content xmlns:xlink="http://www.w3.org/1999/xlink" content-type="order">Spirostreptida</named-content></kwd><kwd><named-content xmlns:xlink="http://www.w3.org/1999/xlink" content-type="family">Cambalopsidae</named-content></kwd></kwd-group><mixed-citation publication-type="journal"><person-group><name><surname>Likhitrakarn</surname><given-names>Natdanai</given-names></name><name><surname>Golovatch</surname><given-names>Sergei I.</given-names></name><name><surname>Thach</surname><given-names>Phanara</given-names></name><name><surname>Chhuoy</surname><given-names>Samol</given-names></name><name><surname>Ngor</surname><given-names>Peng Bun</given-names></name><name><surname>Srisonchai</surname><given-names>Ruttapon</given-names></name><name><surname>Sutcharit</surname><given-names>Chirasak</given-names></name><name><surname>Panha</surname><given-names>Somsak</given-names></name></person-group><article-title>Two new species of the millipede genus <italic><tp:taxon-name><tp:taxon-name-part taxon-name-part-type="genus" reg="Plusioglyphiulus">Plusioglyphiulus</tp:taxon-name-part></tp:taxon-name></italic> Silvestri, 1923 from Cambodia (<tp:taxon-name><tp:taxon-name-part taxon-name-part-type="class">Diplopoda</tp:taxon-name-part></tp:taxon-name>, <tp:taxon-name><tp:taxon-name-part taxon-name-part-type="order">Spirostreptida</tp:taxon-name-part></tp:taxon-name>)</article-title><source>Zookeys</source><day>04</day><month>6</month><year>2020</year><volume>938</volume><fpage>137</fpage><lpage>151</lpage><pub-id pub-id-type="doi">10.3897/zookeys.938.51234</pub-id></mixed-citation></tp:treatment-meta><tp:nomenclature><tp:taxon-name><object-id xmlns:xlink="http://www.w3.org/1999/xlink" content-type="arpha" xlink:type="simple">7FD17DC7-7BAA-5190-8824-A5908C8B0C61</object-id>
              <tp:taxon-name-part taxon-name-part-type="genus" reg="Plusioglyphiulus">Plusioglyphiulus</tp:taxon-name-part>
              <tp:taxon-name-part taxon-name-part-type="species" reg="biserratus">biserratus</tp:taxon-name-part>
              <object-id xmlns:xlink="http://www.w3.org/1999/xlink" content-type="zoobank" xlink:type="simple">http://zoobank.org/4DA3B03C-6349-4265-AC3C-111AF53FFD19</object-id>
            </tp:taxon-name><tp:taxon-status xmlns:xlink="http://www.w3.org/1999/xlink" xlink:type="simple">sp. nov.</tp:taxon-status><xref ref-type="fig" rid="F1">Figures 1B</xref><xref ref-type="fig" rid="F2">, 2</xref><xref ref-type="fig" rid="F3">, 3</xref></tp:nomenclature><tp:treatment-sec sec-type="material" id="SECID0EXFAE"><title>Material examined.</title><p><bold><italic>Holotype</italic></bold> ♂ (<named-content xmlns:xlink="http://www.w3.org/1999/xlink" content-type="dwc:institutional_code" xlink:type="simple">CUMZ</named-content>-CAM183), Cambodia, Kampot Province, Tuek Chhou District, Phnom Kbal Romeas Cave (locality code C045), <named-content xmlns:xlink="http://www.w3.org/1999/xlink" content-type="dwc:verbatimCoordinates" xlink:type="simple"><named-content content-type="geo-json" specific-use="{&#34;type&#34;:&#34;Point&#34;,&#34;coordinates&#34;:[104.243889,10.616667]}" id="NCID0EKGAE" xlink:type="simple">10°37'0"N, 104°14'38"E</named-content></named-content>, 16.08.2019, leg. E. Jeratthitikul and R. Srisonchai.</p><p><bold><italic>Paratypes</italic>.</bold> 2 ♂, 3 ♀ (<named-content xmlns:xlink="http://www.w3.org/1999/xlink" content-type="dwc:institutional_code" xlink:type="simple">CUMZ</named-content>-CAM183), 1 ♂, 1 ♀ (<abbrev xmlns:xlink="http://www.w3.org/1999/xlink" content-type="institution" xlink:title="Zoological Museum, State University of Moscow, Russia" id="ABBRID0E2GAE" xlink:type="simple">ZMUM</abbrev>), 1 ♂, 1 ♀ (<abbrev xmlns:xlink="http://www.w3.org/1999/xlink" content-type="institution" xlink:title="Natural History Museum of Denmark, University of Copenhagen, Denmark" id="ABBRID0EAHAE" xlink:type="simple">NHMD</abbrev>), 1 ♂, 1 ♀ (<abbrev xmlns:xlink="http://www.w3.org/1999/xlink" xlink:title="Zoological Reference Collection of the Lee Kong Chian Natural History Museum" id="ABBRID0EFHAE" xlink:type="simple">ZRC</abbrev>), same locality, together with holotype.</p></tp:treatment-sec><tp:treatment-sec sec-type="Name" id="SECID0EJHAE"><title>Name.</title><p>To emphasize the telopodites of the posterior gonopods being clearly serrate apicolaterally; adjective.</p></tp:treatment-sec><tp:treatment-sec sec-type="diagnosis" id="SECID0EOHAE"><title>Diagnosis.</title><p>This new species is distinguished from all congeners by its anterior gonopod structure: in having only a pair of single coxosternal processes (<bold><abbrev xmlns:xlink="http://www.w3.org/1999/xlink" xlink:title="coxosternal processes" id="ABBRID0EVHAE" xlink:type="simple">cxp</abbrev></bold>) (Fig. <xref ref-type="fig" rid="F3">3H, I</xref>) it is especially similar to that observed in <italic><tp:taxon-name><tp:taxon-name-part taxon-name-part-type="genus" reg="Plusioglyphiulus">P.</tp:taxon-name-part> <tp:taxon-name-part taxon-name-part-type="species" reg="hoffmani">hoffmani</tp:taxon-name-part></tp:taxon-name></italic> Golovatch, Geoffroy, Mauriès &amp; VandenSpiegel, 2009, but both these species differ in <bold><abbrev xmlns:xlink="http://www.w3.org/1999/xlink" xlink:title="coxosternal processes" id="ABBRID0EJIAE" xlink:type="simple">cxp</abbrev></bold> being smooth and distally curved in <italic><tp:taxon-name><tp:taxon-name-part taxon-name-part-type="genus" reg="Plusioglyphiulus">P.</tp:taxon-name-part> <tp:taxon-name-part taxon-name-part-type="species" reg="biserratus">biserratus</tp:taxon-name-part></tp:taxon-name></italic> sp. nov. vs serrate and suberect in <italic><tp:taxon-name><tp:taxon-name-part taxon-name-part-type="genus" reg="Plusioglyphiulus">P.</tp:taxon-name-part> <tp:taxon-name-part taxon-name-part-type="species" reg="hoffmani">hoffmani</tp:taxon-name-part></tp:taxon-name></italic>. The posterior gonopods of <italic><tp:taxon-name><tp:taxon-name-part taxon-name-part-type="genus" reg="Plusioglyphiulus">P.</tp:taxon-name-part> <tp:taxon-name-part taxon-name-part-type="species" reg="biserratus">biserratus</tp:taxon-name-part></tp:taxon-name></italic> sp. nov. are unique in showing laterally fringed/serrate telopodites (<bold><abbrev xmlns:xlink="http://www.w3.org/1999/xlink" xlink:title="telopodites" id="ABBRID0EPJAE" xlink:type="simple">te</abbrev></bold>), both elongate and membranous (Fig. <xref ref-type="fig" rid="F3">3J, K</xref>), and ♂ legs 1 with very long, slender and one-segmented telopodites (Fig. <xref ref-type="fig" rid="F3">3D, E</xref>).</p></tp:treatment-sec><tp:treatment-sec sec-type="description" id="SECID0E2JAE"><title>Description.</title><p><bold><italic>Length</italic></bold> of holotype ca 24 mm; adult paratypes 21.5–26.2 mm (♂) or 21.5–32.8 mm (♀); midbody segments round in cross-section (Fig. <xref ref-type="fig" rid="F2">2F</xref>), their width (horizontal diameter) and height (vertical diameter) similar, width in holotype 1.4 mm; paratypes 1.3–1.5 mm (♂) or 1.4–1.8 mm (♀).</p><fig id="F2" position="float" orientation="portrait"><object-id xmlns:xlink="http://www.w3.org/1999/xlink" content-type="doi" xlink:type="simple">10.3897/zookeys.938.51234.figure2</object-id><object-id xmlns:xlink="http://www.w3.org/1999/xlink" content-type="arpha" xlink:type="simple">33848357-ADA4-57D2-BBA7-534660CCCF58</object-id><label>Figure 2.</label><caption><p><italic><tp:taxon-name><tp:taxon-name-part taxon-name-part-type="genus" reg="Plusioglyphiulus">Plusioglyphiulus</tp:taxon-name-part> <tp:taxon-name-part taxon-name-part-type="species" reg="biserratus">biserratus</tp:taxon-name-part></tp:taxon-name></italic> sp. nov., ♂ paratype <bold>A–C</bold> anterior part of body, lateral, dorsal and ventral views, respectively <bold>D, E</bold> midbody segments, dorsal and lateral views, respectively <bold>F</bold> cross-section of a midbody segment <bold>G–I</bold> posterior part of body, lateral, dorsal and ventral views, respectively.</p></caption><graphic xmlns:xlink="http://www.w3.org/1999/xlink" xlink:href="zookeys-938-137-g002.jpg" position="float" orientation="portrait" xlink:type="simple" id="oo_418284.jpg"><uri content-type="original_file" xlink:type="simple">https://binary.pensoft.net/fig/418284</uri></graphic></fig><p><bold><italic>Coloration</italic></bold> of live animals light brown (Fig. <xref ref-type="fig" rid="F1">1B</xref>) with lighter anterior and posterior parts of body; antennae, venter and legs light yellowish; coloration in alcohol, after six months of preservation (Fig. <xref ref-type="fig" rid="F2">2</xref>), uniformly red-brownish or dark castaneous brown to grey-brown, dorsal crests and porosteles usually dark brownish. Antennae and venter yellow-brownish to brownish (Fig. <xref ref-type="fig" rid="F2">2A–C, E–G, I</xref>). Eyes brown to blackish (Fig. <xref ref-type="fig" rid="F2">2A, C</xref>).</p><p><bold><italic>Adult body</italic></bold> with 43p+4a+T (holotype); paratypes with 43–53p+2–5a+T (♂) or 50–58p+2–3a+T (♀). Eye patches transversely ovoid, with 7–11 rather flat ommatidia arranged in three longitudinal rows (Fig. <xref ref-type="fig" rid="F2">2A, C</xref>). Clypeus with three teeth anteromedially (Fig. <xref ref-type="fig" rid="F2">2C</xref>).</p><p><bold><italic>Antennae</italic></bold> short and clavate (Figs <xref ref-type="fig" rid="F1">1B</xref>, <xref ref-type="fig" rid="F2">2A, C</xref>, <xref ref-type="fig" rid="F3">3C</xref>), extending behind segment 4 laterally, antennomeres 5 and 6 each with a small apicodorsal field or corolla of bacilliform sensilla (Fig. <xref ref-type="fig" rid="F3">3C</xref>). Gnathochilarium oligotrichous, each lamella lingualis with four or five setae; promentum bare, separated from eumentum by a distinct suture (<italic>n</italic> = 2) (Fig. <xref ref-type="fig" rid="F3">3A</xref>).</p><fig id="F3" position="float" orientation="portrait"><object-id xmlns:xlink="http://www.w3.org/1999/xlink" content-type="doi" xlink:type="simple">10.3897/zookeys.938.51234.figure3</object-id><object-id xmlns:xlink="http://www.w3.org/1999/xlink" content-type="arpha" xlink:type="simple">604248BC-0861-54F7-89BD-030AFB233830</object-id><label>Figure 3.</label><caption><p><italic><tp:taxon-name><tp:taxon-name-part taxon-name-part-type="genus" reg="Plusioglyphiulus">Plusioglyphiulus</tp:taxon-name-part> <tp:taxon-name-part taxon-name-part-type="species" reg="biserratus">biserratus</tp:taxon-name-part></tp:taxon-name></italic> sp. nov., ♂ holotype <bold>A</bold> gnathochilarium, ventral view <bold>B</bold> collum, dorsal view <bold>C</bold> antenna, lateral view <bold>D, E</bold> ♂ legs 1, anterior and posterior views, respectively <bold>F</bold> ♂ legs 2, posterior view <bold>G</bold> ♂ legs 3, posterior view <bold>H, I</bold> anterior gonopods, posterior and anterior views, respectively <bold>J, K</bold> posterior gonopods, posterior and anterior views, respectively <bold>L</bold> midbody leg, anterior view. Abbreviations: <bold>cxp2</bold> coxosternal process <bold><abbrev xmlns:xlink="http://www.w3.org/1999/xlink" xlink:title="telopodites" id="ABBRID0EVOAE" xlink:type="simple">te</abbrev></bold> telopodites <bold><abbrev xmlns:xlink="http://www.w3.org/1999/xlink" xlink:title="anterior process" id="ABBRID0E1OAE" xlink:type="simple">ap</abbrev></bold> anterior coxal processes <bold><abbrev xmlns:xlink="http://www.w3.org/1999/xlink" xlink:title="paramedian process" id="ABBRID0E6OAE" xlink:type="simple">pp</abbrev></bold> paramedian coxal processes. Scale bar: 0.1 mm.</p></caption><graphic xmlns:xlink="http://www.w3.org/1999/xlink" xlink:href="zookeys-938-137-g003.jpg" position="float" orientation="portrait" xlink:type="simple" id="oo_418285.jpg"><uri content-type="original_file" xlink:type="simple">https://binary.pensoft.net/fig/418285</uri></graphic></fig><p><bold><italic><tp:taxon-name><tp:taxon-name-part taxon-name-part-type="genus" reg="Postcollum">Postcollum</tp:taxon-name-part></tp:taxon-name></italic></bold> constriction evident, but collum moderately enlarged (Figs <xref ref-type="fig" rid="F1">1B</xref>, <xref ref-type="fig" rid="F2">2A–C</xref>). Carinotaxic formula of collum: (1a)/t+2p/t+3p/t+4p/t/t+ta/t+5p/t/t+ta/t+<abbrev xmlns:xlink="http://www.w3.org/1999/xlink" xlink:title="paramedian process" id="ABBRID0E3PAE" xlink:type="simple">pp</abbrev>/t/t+m/m (Figs <xref ref-type="fig" rid="F2">2A–C</xref>, <xref ref-type="fig" rid="F3">3B</xref>). Carinotaxy of metatergum 2, 8/8+m/m+8/8; of metaterga 3 and 4, 7/7+m/m+7/7 (Fig. <xref ref-type="fig" rid="F2">2A, B</xref>); formula on metaterga 5 and following metaterga, except last few, usually 3/3+I/i+3/3/3+m/m+3/3/3+I/i+3/3 (Fig. <xref ref-type="fig" rid="F2">2A, B, D–H</xref>); of legless segments/rings, usually 7+m+7 (Fig. <xref ref-type="fig" rid="F2">2G, H</xref>); all crests and tubercles, including poriferous cones, rather low. Dorsal crests on several posteriormost segments slightly lower than others (Fig. <xref ref-type="fig" rid="F2">2A, B, D–H</xref>). Midbody segments ovoid in cross-section, almost not compressed laterally (Fig. <xref ref-type="fig" rid="F2">2F</xref>). Porosteles large, rather low, conical, round, directed caudolaterad, higher than wide (Fig. <xref ref-type="fig" rid="F2">2D–F</xref>).</p><p><bold><italic>Tegument</italic></bold> finely alveolate-areolate (Fig. <xref ref-type="fig" rid="F2">2A, B, D, E, G, H</xref>), dull throughout. Metatergal setae absent. Pleural regions of segments 2–4 conspicuously elongated, flap-shaped, especially clearly so on segment 3 (Fig. <xref ref-type="fig" rid="F2">2A, C</xref>). Limbus very finely and rather regularly denticulate, thin (Fig. <xref ref-type="fig" rid="F2">2A, B, D, E, G, H</xref>).</p><p><bold><italic><tp:taxon-name><tp:taxon-name-part taxon-name-part-type="genus" reg="Epiproct">Epiproct</tp:taxon-name-part></tp:taxon-name></italic></bold> (Fig. <xref ref-type="fig" rid="F2">2G–I</xref>) broadly rounded apically, with 2+2 paramedian tubercles, median tubercles being higher than lateral ones. Paraprocts rather clearly flattened, each with a faint premarginal sulcus medially (Fig. <xref ref-type="fig" rid="F2">2G, I</xref>). Hypoproct clearly emarginate at caudal margin (Fig. <xref ref-type="fig" rid="F2">2I</xref>).</p><p><bold><italic>Ventral</italic></bold> flaps behind gonopod aperture on male segment 7 distinguishable as low swellings with rounded flaps bent abruptly caudad.</p><p><bold><italic>Legs</italic></bold> short, nearly as long as body diameter (Figs <xref ref-type="fig" rid="F2">2F</xref>, <xref ref-type="fig" rid="F3">3L</xref>), claw at base with a strong, spiniform, accessory claw almost half as long as claw itself (Fig. <xref ref-type="fig" rid="F3">3L</xref>).</p><p>Male legs 1 with a usual strong and long central hook (actually a pair of tightly appressed hooks) regularly curved forward; a pair of strong, sac-shaped, one-segmented telopodites, the latter being nearly as long as central hook (Fig. <xref ref-type="fig" rid="F3">3D, E</xref>).</p><p>Male legs 2 strongly enlarged, with high and large coxae; telopodites hirsute on anterior face; penes broad, oblong-subtrapeziform, fused at base (Fig. <xref ref-type="fig" rid="F3">3F</xref>).</p><p>Male legs 3 modified as usual, with particularly elongate and slender coxae, and shortened telopodites (Fig. <xref ref-type="fig" rid="F3">3G</xref>).</p><p><bold><italic>Anterior gonopods</italic></bold> (Fig. <xref ref-type="fig" rid="F3">3H, I</xref>) simple, coxosternum halves being touching but not really fused medially; each coxite bearing only a single, digitiform, coxosternal process (<bold><abbrev xmlns:xlink="http://www.w3.org/1999/xlink" xlink:title="coxosternal processes" id="ABBRID0EDUAE" xlink:type="simple">cxp</abbrev></bold>) with an unciform and laterad directed tip, and a few strong setae medially near base; telopodites (<bold><abbrev xmlns:xlink="http://www.w3.org/1999/xlink" xlink:title="telopodites" id="ABBRID0EIUAE" xlink:type="simple">te</abbrev></bold>) simple, lateral in position, movable, one-segmented, digitiform, rounded and bearing several apical setae at tip, shorter than <bold><abbrev xmlns:xlink="http://www.w3.org/1999/xlink" xlink:title="coxosternal processes" id="ABBRID0ENUAE" xlink:type="simple">cxp</abbrev></bold>.</p><p><bold><italic>Posterior gonopods</italic></bold> (Fig. <xref ref-type="fig" rid="F3">3J, K</xref>) highly compact, simple, coxosternum also contiguous, but not fused medially; each coxite with a long, slender, distally slightly curved, paramedian, coxal process (<bold><abbrev xmlns:xlink="http://www.w3.org/1999/xlink" xlink:title="paramedian process" id="ABBRID0E4UAE" xlink:type="simple">pp</abbrev></bold>); anterior coxal process (<bold><abbrev xmlns:xlink="http://www.w3.org/1999/xlink" xlink:title="anterior process" id="ABBRID0ECVAE" xlink:type="simple">ap</abbrev></bold>) suberect, distally with three long, slender, flagelliform branches differing in length; telopodite (<bold><abbrev xmlns:xlink="http://www.w3.org/1999/xlink" xlink:title="telopodites" id="ABBRID0EHVAE" xlink:type="simple">te</abbrev></bold>) elongate, membranous, laterally clearly fringed/serrate, distinctly shorter than both <bold><abbrev xmlns:xlink="http://www.w3.org/1999/xlink" xlink:title="paramedian process" id="ABBRID0EMVAE" xlink:type="simple">pp</abbrev></bold> and <bold><abbrev xmlns:xlink="http://www.w3.org/1999/xlink" xlink:title="anterior process" id="ABBRID0ERVAE" xlink:type="simple">ap</abbrev></bold>, with a parabasal roundish field of microsetae on anterior face.</p></tp:treatment-sec><tp:treatment-sec><!--Section generated to contain objects referenced in tp:taxon-treatment.--><fig id="F1" position="float" orientation="portrait"><object-id xmlns:xlink="http://www.w3.org/1999/xlink" content-type="doi" xlink:type="simple">10.3897/zookeys.938.51234.figure1</object-id><object-id xmlns:xlink="http://www.w3.org/1999/xlink" content-type="arpha" xlink:type="simple">FC3A92C2-394A-50C4-9026-6E5231331F6E</object-id><label>Figure 1.</label><caption><p>Habitus, live coloration <bold>A</bold><italic><tp:taxon-name><tp:taxon-name-part taxon-name-part-type="genus" reg="Plusioglyphiulus">Plusioglyphiulus</tp:taxon-name-part> <tp:taxon-name-part taxon-name-part-type="species" reg="boutini">boutini</tp:taxon-name-part></tp:taxon-name></italic> Mauriès, 1970, ♂ from Prasat Phnom Totong Temple <bold>B</bold><italic><tp:taxon-name><tp:taxon-name-part taxon-name-part-type="genus" reg="Plusioglyphiulus">Plusioglyphiulus</tp:taxon-name-part> <tp:taxon-name-part taxon-name-part-type="species" reg="biserratus">biserratus</tp:taxon-name-part></tp:taxon-name></italic> sp. nov., ♀ paratype <bold>C</bold><italic><tp:taxon-name><tp:taxon-name-part taxon-name-part-type="genus" reg="Plusioglyphiulus">Plusioglyphiulus</tp:taxon-name-part> <tp:taxon-name-part taxon-name-part-type="species" reg="khmer">khmer</tp:taxon-name-part></tp:taxon-name></italic> sp. nov., ♂ paratype. All pictures by R. Srisonchai, not taken to scale.</p></caption><graphic xmlns:xlink="http://www.w3.org/1999/xlink" xlink:href="zookeys-938-137-g001.jpg" position="float" orientation="portrait" xlink:type="simple" id="oo_418283.jpg"><uri content-type="original_file" xlink:type="simple">https://binary.pensoft.net/fig/418283</uri></graphic></fig></tp:treatment-sec></tp:taxon-treatment>
