# Supplementary material for: Two new species of the millipede genus Plusioglyphiulus Silvestri, 1923 from Cambodia (Diplopoda, Spirostreptida)
Source: Zookeys. 2020 Jun 4;938:137–51. doi: 10.3897/zookeys.938.51234 (PMC7289900; doi:10.3897/zookeys.938.51234)
Supplement: XML Treatment for Plusioglyphiulus khmer [file zookeys.938.51234-treatment4.xml]

<!DOCTYPE tp:taxon-treatment
  PUBLIC "-//TaxonX//DTD Taxonomic Treatment Publishing DTD v0 20100105//EN" "tax-treatment-NSO.dtd">
<tp:taxon-treatment xmlns:tp="http://www.plazi.org/taxpub"><tp:treatment-meta><kwd-group><label>Taxon classification</label><kwd><named-content xmlns:xlink="http://www.w3.org/1999/xlink" content-type="kingdom">Animalia</named-content></kwd><kwd><named-content xmlns:xlink="http://www.w3.org/1999/xlink" content-type="order">Spirostreptida</named-content></kwd><kwd><named-content xmlns:xlink="http://www.w3.org/1999/xlink" content-type="family">Cambalopsidae</named-content></kwd></kwd-group><mixed-citation publication-type="journal"><person-group><name><surname>Likhitrakarn</surname><given-names>Natdanai</given-names></name><name><surname>Golovatch</surname><given-names>Sergei I.</given-names></name><name><surname>Thach</surname><given-names>Phanara</given-names></name><name><surname>Chhuoy</surname><given-names>Samol</given-names></name><name><surname>Ngor</surname><given-names>Peng Bun</given-names></name><name><surname>Srisonchai</surname><given-names>Ruttapon</given-names></name><name><surname>Sutcharit</surname><given-names>Chirasak</given-names></name><name><surname>Panha</surname><given-names>Somsak</given-names></name></person-group><article-title>Two new species of the millipede genus <italic><tp:taxon-name><tp:taxon-name-part taxon-name-part-type="genus" reg="Plusioglyphiulus">Plusioglyphiulus</tp:taxon-name-part></tp:taxon-name></italic> Silvestri, 1923 from Cambodia (<tp:taxon-name><tp:taxon-name-part taxon-name-part-type="class">Diplopoda</tp:taxon-name-part></tp:taxon-name>, <tp:taxon-name><tp:taxon-name-part taxon-name-part-type="order">Spirostreptida</tp:taxon-name-part></tp:taxon-name>)</article-title><source>Zookeys</source><day>04</day><month>6</month><year>2020</year><volume>938</volume><fpage>137</fpage><lpage>151</lpage><pub-id pub-id-type="doi">10.3897/zookeys.938.51234</pub-id></mixed-citation></tp:treatment-meta><tp:nomenclature><tp:taxon-name><object-id xmlns:xlink="http://www.w3.org/1999/xlink" content-type="arpha" xlink:type="simple">5C162124-1418-5C3B-96ED-0B45CC259ED9</object-id>
              <tp:taxon-name-part taxon-name-part-type="genus" reg="Plusioglyphiulus">Plusioglyphiulus</tp:taxon-name-part>
              <tp:taxon-name-part taxon-name-part-type="species" reg="khmer">khmer</tp:taxon-name-part>
              <object-id xmlns:xlink="http://www.w3.org/1999/xlink" content-type="zoobank" xlink:type="simple">http://zoobank.org/7721A428-FA76-4226-9E3E-42CF2100475B</object-id>
            </tp:taxon-name><tp:taxon-status xmlns:xlink="http://www.w3.org/1999/xlink" xlink:type="simple">sp. nov.</tp:taxon-status><xref ref-type="fig" rid="F1">Figures 1C</xref><xref ref-type="fig" rid="F4">, 4</xref><xref ref-type="fig" rid="F5">, 5</xref></tp:nomenclature><tp:treatment-sec sec-type="type material" id="SECID0EJXAE"><title>Type material.</title><p><bold><italic>Holotype</italic></bold> ♂ (<named-content xmlns:xlink="http://www.w3.org/1999/xlink" content-type="dwc:institutional_code" xlink:type="simple">CUMZ</named-content>-CAM186), Cambodia, Kep Province, Damnak Chang’aeur District, Ou Krasar, Phnom Sorsia Temple (locality code C047), <named-content xmlns:xlink="http://www.w3.org/1999/xlink" content-type="dwc:verbatimCoordinates" xlink:type="simple"><named-content content-type="geo-json" specific-use="{&#34;type&#34;:&#34;Point&#34;,&#34;coordinates&#34;:[104.283889,10.565000]}" id="NCID0E3XAE" xlink:type="simple">10°33'54"N, 104°17'2"E</named-content></named-content>, 16.09.2019, leg. E. Jeratthitikul and R. Srisonchai.</p><p><bold><italic>Paratypes</italic>.</bold> 16 ♂, 17 ♀, 6 juveniles (<named-content xmlns:xlink="http://www.w3.org/1999/xlink" content-type="dwc:institutional_code" xlink:type="simple">CUMZ</named-content>-CAM186), 2 ♂, 2 ♀ (<abbrev xmlns:xlink="http://www.w3.org/1999/xlink" content-type="institution" xlink:title="Zoological Museum, State University of Moscow, Russia" id="ABBRID0ENYAE" xlink:type="simple">ZMUM</abbrev>), 2 ♂, 2 ♀ (<abbrev xmlns:xlink="http://www.w3.org/1999/xlink" content-type="institution" xlink:title="Natural History Museum of Denmark, University of Copenhagen, Denmark" id="ABBRID0ESYAE" xlink:type="simple">NHMD</abbrev>), 2 ♂, 2 ♀ (<abbrev xmlns:xlink="http://www.w3.org/1999/xlink" xlink:title="Zoological Reference Collection of the Lee Kong Chian Natural History Museum" id="ABBRID0EXYAE" xlink:type="simple">ZRC</abbrev>), same locality, together with holotype.</p></tp:treatment-sec><tp:treatment-sec sec-type="Name" id="SECID0E2YAE"><title>Name.</title><p>To emphasize “<tp:taxon-name><tp:taxon-name-part taxon-name-part-type="genus" reg="Plusioglyphiulus"/><tp:taxon-name-part taxon-name-part-type="species" reg="khmer">khmer</tp:taxon-name-part></tp:taxon-name>”, referring to the main people of Cambodia; a noun in apposition.</p></tp:treatment-sec><tp:treatment-sec sec-type="diagnosis" id="SECID0EKZAE"><title>Diagnosis.</title><p>This new species differs from all congeners by all crests on the collum being undivided, mostly complete (Fig. <xref ref-type="fig" rid="F5">5B</xref>) and male legs 1 with very long and one-segmented telopodites (Fig. <xref ref-type="fig" rid="F5">5D, E</xref>), as well as by the presence of 2+2 paramedian, characteristically long, slender, coxosternal processes of the anterior gonopods, a shorter and only apically curved posterior (<bold>cxp1</bold>) pair, and a longer, mesally micropapillate and regularly curved anterior (<bold>cxp2</bold>) one (Fig. <xref ref-type="fig" rid="F5">5H, I</xref>); the posterior gonopods are oblong-subtrapeziform, membranous, each with a small apical spike (<bold>d</bold>) and a bifid process (<bold>k</bold>) at about 1/3 telopodite length on anterior face (Fig. <xref ref-type="fig" rid="F5">5J, K</xref>).</p></tp:treatment-sec><tp:treatment-sec sec-type="description" id="SECID0EI1AE"><title>Description.</title><p><bold><italic>Length</italic></bold> of holotype ca 26 mm; adult paratypes 19.3–25.4 (♂) or 14.1–27.0 mm (♀), juveniles 8.5–11.5 mm long; midbody segments round in cross-section (Fig. <xref ref-type="fig" rid="F4">4F</xref>), their width (horizontal diameter) shorter than height (vertical diameter), width in holotype 1.2 mm; paratypes 1.1–1.5 (♂), 1.1–1.6 mm (♀) or 0.8–1.1 mm (juveniles).</p><fig id="F4" position="float" orientation="portrait"><object-id xmlns:xlink="http://www.w3.org/1999/xlink" content-type="doi" xlink:type="simple">10.3897/zookeys.938.51234.figure4</object-id><object-id xmlns:xlink="http://www.w3.org/1999/xlink" content-type="arpha" xlink:type="simple">24171A34-66D1-5BC8-AABE-930AF8738882</object-id><label>Figure 4.</label><caption><p><italic><tp:taxon-name><tp:taxon-name-part taxon-name-part-type="genus" reg="Plusioglyphiulus">Plusioglyphiulus</tp:taxon-name-part> <tp:taxon-name-part taxon-name-part-type="species" reg="khmer">khmer</tp:taxon-name-part></tp:taxon-name></italic> sp. nov., ♂ paratype <bold>A–C</bold> anterior part of body, lateral, dorsal and ventral views, respectively <bold>D, E</bold> midbody segments, dorsal and lateral views, respectively <bold>F</bold> cross-section of a midbody segment <bold>G–I</bold> posterior part of body, lateral, dorsal and ventral views, respectively.</p></caption><graphic xmlns:xlink="http://www.w3.org/1999/xlink" xlink:href="zookeys-938-137-g004.jpg" position="float" orientation="portrait" xlink:type="simple" id="oo_418286.jpg"><uri content-type="original_file" xlink:type="simple">https://binary.pensoft.net/fig/418286</uri></graphic></fig><p><bold><italic>Coloration</italic></bold> of live animals light brown to chocolate brown (Fig. <xref ref-type="fig" rid="F1">1C</xref>) with blackish or dark brown anterior and posterior parts of body; antennae light brown to brown; venter and legs light yellowish to yellowish white; rather contrasting dark brownish, lateral, longitudinal stripes above ozopores on each side, both interrupted mid-dorsally by a light wide axial stripe; ommatidia brown to blackish (Fig. <xref ref-type="fig" rid="F4">4A, C</xref>); coloration in alcohol, after six months of preservation (Fig. <xref ref-type="fig" rid="F4">4</xref>), similar to live one, but body red-brownish or dark castaneous brown to grey-brown; vertex dark brown to yellow-brown; antennae dark brown to blackish; venter and legs light yellowish to yellowish red (Fig. <xref ref-type="fig" rid="F4">4A–C, E–G, I</xref>).</p><p><bold><italic>Adult body</italic></bold> with 53p+2a+T (holotype); paratypes with 46–57p+1–3a+T (♂), 44–55p+2–4a+T (♀) or 35–42+3–4a +T (juveniles). Eye patches transversely ovoid, with 11–18 ommatidia arranged in three or four longitudinal rows (adult) (Fig. <xref ref-type="fig" rid="F4">4A, C</xref>) or with 6–10 ommatidia in three longitudinal rows (juveniles). Clypeus with three teeth anteromedially (Fig. <xref ref-type="fig" rid="F4">4C</xref>).</p><p><bold><italic>Antennae</italic></bold> short and clavate (Figs <xref ref-type="fig" rid="F1">1C</xref>, <xref ref-type="fig" rid="F4">4A, C</xref>, <xref ref-type="fig" rid="F5">5C</xref>), extending behind segment 3 laterally, antennomeres 5 and 6 each with a small apicodorsal field or corolla of bacilliform sensilla (Fig. <xref ref-type="fig" rid="F5">5C</xref>). Gnathochilarium oligotrichous, each lamella lingualis with two or three setae; promentum bare, separated from eumentum by a distinct transverse suture (<italic>n</italic> = 2) (Fig. <xref ref-type="fig" rid="F5">5A</xref>).</p><fig id="F5" position="float" orientation="portrait"><object-id xmlns:xlink="http://www.w3.org/1999/xlink" content-type="doi" xlink:type="simple">10.3897/zookeys.938.51234.figure5</object-id><object-id xmlns:xlink="http://www.w3.org/1999/xlink" content-type="arpha" xlink:type="simple">6BF1186F-557C-5F76-A1E6-5267290E0106</object-id><label>Figure 5.</label><caption><p><italic><tp:taxon-name><tp:taxon-name-part taxon-name-part-type="genus" reg="Plusioglyphiulus">Plusioglyphiulus</tp:taxon-name-part> <tp:taxon-name-part taxon-name-part-type="species" reg="khmer">khmer</tp:taxon-name-part></tp:taxon-name></italic> sp. nov. <bold>A, B</bold> ♂ paratype <bold>C–L</bold> ♂ holotype <bold>A</bold> gnathochilarium, ventral view <bold>B</bold> collum, dorsal view <bold>C</bold> antenna, lateral view <bold>D, E</bold> ♂ legs 1, anterior and posterior views, respectively <bold>F</bold> ♂ legs 2, posterior view <bold>G</bold> ♂ legs 3, posterior view <bold>H, I</bold> anterior gonopods, anterior and posterior views, respectively <bold>J, K</bold> posterior gonopods, posterior and anterior views, respectively <bold>L</bold> midbody leg, anterior view. Abbreviations: <bold>cxp1</bold> 1<sup>st</sup> coxosternal process <bold>cxp2</bold> 2<sup>nd</sup> coxosternal process <bold><abbrev xmlns:xlink="http://www.w3.org/1999/xlink" xlink:title="telopodites" id="ABBRID0EM6AE" xlink:type="simple">te</abbrev></bold> telopodites <bold>d</bold> terminal medial spike <bold>k</bold> a small bifid process. Scale bars: 0.1 mm.</p></caption><graphic xmlns:xlink="http://www.w3.org/1999/xlink" xlink:href="zookeys-938-137-g005.jpg" position="float" orientation="portrait" xlink:type="simple" id="oo_418287.jpg"><uri content-type="original_file" xlink:type="simple">https://binary.pensoft.net/fig/418287</uri></graphic></fig><p><bold><italic><tp:taxon-name><tp:taxon-name-part taxon-name-part-type="genus" reg="Postcollum">Postcollum</tp:taxon-name-part></tp:taxon-name></italic></bold> constriction evident, but collum only moderately enlarged (Figs <xref ref-type="fig" rid="F1">1C</xref>, <xref ref-type="fig" rid="F4">4A–C</xref>). Carinotaxic formula of collum: 1+ta+2+3+4+ta+5(5p/t)+ta+P+ma (Figs <xref ref-type="fig" rid="F4">4A–C</xref>, <xref ref-type="fig" rid="F5">5B</xref>). Carinotaxy of metatergum 2, 8/8+m/m+8/8; of metaterga 3 and 4, 7/7+m/m+7/7 (Fig. <xref ref-type="fig" rid="F4">4A, B</xref>); formula of metaterga 5 and following metaterga, except last few, usually 3/3+I/i+3/3/3+m/m+3/3/3+I/i+3/3 (Fig. <xref ref-type="fig" rid="F4">4A, B, D–H</xref>); of legless segments, usually 7+m+7 (Fig. <xref ref-type="fig" rid="F4">4G, H</xref>); all crests and tubercles, including poriferous cones, rather low. Dorsal crests on several posteriormost segments lower than others (Fig. <xref ref-type="fig" rid="F4">4A, B, D–H</xref>). Porosteles large, low, conical, round, directed caudolaterad, wider than high (Fig. <xref ref-type="fig" rid="F4">4D–H</xref>).</p><p><bold><italic>Tegument</italic></bold> finely alveolate-areolate (Fig. <xref ref-type="fig" rid="F4">4A, B, D, E, G, H</xref>), dull throughout. Metatergal setae absent. Pleural regions of segments 2–4 conspicuously elongated, flap-shaped, especially well so on segment 3 (Fig. <xref ref-type="fig" rid="F4">4A</xref>).</p><p><bold><italic><tp:taxon-name><tp:taxon-name-part taxon-name-part-type="genus" reg="Epiproct">Epiproct</tp:taxon-name-part></tp:taxon-name></italic></bold> (Fig. <xref ref-type="fig" rid="F4">4G–I</xref>) broadly rounded apically, with 2+2 small, paramedian tubercles at midway. Paraprocts rather clearly flattened, each with a faint premarginal sulcus medially (Fig. <xref ref-type="fig" rid="F4">4G, I</xref>). Hypoproct clearly emarginate at caudal margin (Fig. <xref ref-type="fig" rid="F4">4I</xref>).</p><p><bold><italic>Ventral</italic></bold> flaps behind gonopod aperture on male segment 7 evident, distinguishable as rather high swellings with rounded flaps bent abruptly caudad (Fig. <xref ref-type="fig" rid="F4">4C</xref>).</p><p><bold><italic>Legs</italic></bold> short, on midbody segments about 1/3 as long as body diameter (Figs <xref ref-type="fig" rid="F4">4E–G</xref>, <xref ref-type="fig" rid="F5">5L</xref>), claw at base with a strong, spiniform, accessory claw about 1/3 as long as claw itself (Fig. <xref ref-type="fig" rid="F5">5L</xref>).</p><p>Male legs 1 with a usual, strong, central hook (actually a double structure of tightly appressed hooks), regularly curved forward; a pair of 1-segmented, sac-shaped and very long telopodites, the latter almost as long as central hook (Fig. <xref ref-type="fig" rid="F5">5D, E</xref>).</p><p>Male legs 2 strongly enlarged, with very high and large coxae; telopodites hirsute on anterior face; penes subconical, truncate apically, fused at base (Fig. <xref ref-type="fig" rid="F5">5F</xref>).</p><p>Male legs 3 modified as usual, with particularly elongate and slender coxae and shortened telopodites (Fig. <xref ref-type="fig" rid="F5">5G</xref>).</p><p><bold><italic>Anterior gonopods</italic></bold> (Fig. <xref ref-type="fig" rid="F5">5H, I</xref>) rather complex, with 2+2 paramedian, long, slender, coxosternal processes: a shorter and only apically curved posterior (<bold>cxp1</bold>) pair, and a longer, mesally micropapillate and regularly curved anterior (<bold>cxp2</bold>) one (Fig. <xref ref-type="fig" rid="F5">5H, I</xref>); telopodites (<bold><abbrev xmlns:xlink="http://www.w3.org/1999/xlink" xlink:title="telopodites" id="ABBRID0EVEAG" xlink:type="simple">te</abbrev></bold>) finger-shaped, subcylindrical, long, apically setose, about as high as <bold>cxp2</bold>, attached to coxal region caudolaterally, probably capable of movement.</p><p><bold><italic>Posterior gonopods</italic></bold> (Fig. <xref ref-type="fig" rid="F5">5J, K</xref>) rather long (high), simple; coxites well-separated from sternum, fused only basally, oblong-subtrapeziform, membranous, with traces of telopodites in the form of a small, latero-parabasal field of microsetae on posterior face of each gonopod; each coxite with a terminal medial spike (<bold>d</bold>), a subterminal lobule at <bold>d</bold> base, and a small bifid process (<bold>k</bold>) at about 1/3 coxite length on frontal face; distal half lamellose, fringed and with a deep fovea subapically.</p></tp:treatment-sec><tp:treatment-sec sec-type="remarks" id="SECID0EMFAG"><title>Remarks.</title><p>This species was found together with a single male specimen of <italic><tp:taxon-name><tp:taxon-name-part taxon-name-part-type="genus" reg="Orthomorpha">Orthomorpha</tp:taxon-name-part> <tp:taxon-name-part taxon-name-part-type="species" reg="coarctata">coarctata</tp:taxon-name-part></tp:taxon-name></italic> (De Saussure, 1860).</p></tp:treatment-sec><tp:treatment-sec><!--Section generated to contain objects referenced in tp:taxon-treatment.--><fig id="F1" position="float" orientation="portrait"><object-id xmlns:xlink="http://www.w3.org/1999/xlink" content-type="doi" xlink:type="simple">10.3897/zookeys.938.51234.figure1</object-id><object-id xmlns:xlink="http://www.w3.org/1999/xlink" content-type="arpha" xlink:type="simple">FC3A92C2-394A-50C4-9026-6E5231331F6E</object-id><label>Figure 1.</label><caption><p>Habitus, live coloration <bold>A</bold><italic><tp:taxon-name><tp:taxon-name-part taxon-name-part-type="genus" reg="Plusioglyphiulus">Plusioglyphiulus</tp:taxon-name-part> <tp:taxon-name-part taxon-name-part-type="species" reg="boutini">boutini</tp:taxon-name-part></tp:taxon-name></italic> Mauriès, 1970, ♂ from Prasat Phnom Totong Temple <bold>B</bold><italic><tp:taxon-name><tp:taxon-name-part taxon-name-part-type="genus" reg="Plusioglyphiulus">Plusioglyphiulus</tp:taxon-name-part> <tp:taxon-name-part taxon-name-part-type="species" reg="biserratus">biserratus</tp:taxon-name-part></tp:taxon-name></italic> sp. nov., ♀ paratype <bold>C</bold><italic><tp:taxon-name><tp:taxon-name-part taxon-name-part-type="genus" reg="Plusioglyphiulus">Plusioglyphiulus</tp:taxon-name-part> <tp:taxon-name-part taxon-name-part-type="species" reg="khmer">khmer</tp:taxon-name-part></tp:taxon-name></italic> sp. nov., ♂ paratype. All pictures by R. Srisonchai, not taken to scale.</p></caption><graphic xmlns:xlink="http://www.w3.org/1999/xlink" xlink:href="zookeys-938-137-g001.jpg" position="float" orientation="portrait" xlink:type="simple" id="oo_418283.jpg"><uri content-type="original_file" xlink:type="simple">https://binary.pensoft.net/fig/418283</uri></graphic></fig></tp:treatment-sec></tp:taxon-treatment>
